# Supplementary material for: 4Ms for Early Learners: A Skills-Based Geriatrics Curriculum for Second-Year Medical Students
Source: MedEdPORTAL. 2022 Jun 28;18:11264. doi: 10.15766/mep_2374-8265.11264 (PMC9237204; doi:10.15766/mep_2374-8265.11264)
Supplement: Supplementary file 1 — The 4Ms Approach.pptxFaculty Guide.docxStudent A Handout.docxStudent B Handout.docxStudent C Handout.docxPre- and Postsession Student Surveys.docxLarge-Group Session Evaluation Form.docxGeriatrics SP Case.docxGeriatrics SP Checklist.docx [file mep_2374-8265.11264-s001.zip]

Archive with 10 entries (10 files):
- A. The 4Ms Approach.pptx
- B. Faculty Guide.docx
- C. Student A Handout.docx
- D. Student B Handout.docx
- E. Student C Handout.docx
- F. Pre- and Postsession Student Surveys.docx
- G. Large-Group Session Evaluation Form.docx
- H. Geriatrics SP Case.docx
- I. Geriatrics SP Checklist.docx
- Educational_Summary_Report_11264.pdf
